# Supplementary material for: Screening of Active Substances Regulating Alzheimer’s Disease in Ginger and Visualization of the Effectiveness on 6-Gingerol Pathway Targets
Source: Foods. 2024 Feb 18;13(4):612. doi: 10.3390/foods13040612 (PMC10888025; doi:10.3390/foods13040612)
Supplement: Supplementary file 1 [file foods-13-00612-s001.zip]

Archive with 2 entries (2 files):
- Table S1 Active substances in ginger related to Alzheimer's disease screened from the TCMSP database.xlsx
- Table S2 The size information of nodes corresponding to Figure 4 (string_interactions_short.tsv default node.csv).csv
