# Supplementary material for: Screening of Active Substances Regulating Alzheimer’s Disease in Ginger and Visualization of the Effectiveness on 6-Gingerol Pathway Targets
Source: Foods. 2024 Feb 18;13(4):612. doi: 10.3390/foods13040612 (PMC10888025; doi:10.3390/foods13040612)
Supplement: Supplementary file 1 [file foods-13-00612-s001.zip › Table S1 Active substances in ginger related to Alzheimer's disease screened from the TCMSP database.xlsx]

## Sheet: OB30
Mol ID	Molecule Name	MW	AlogP	Hdon	Hacc	OB (%)	Caco-2	BBB	DL	FASA-	HL	Save
MOL000118	(L)-alpha-Terpineol	154.28	2.42	1	1	48.8	1.39	1.72	0.03	0.27	11.35	ginger	Zingiber Officinale Roscoe
MOL000119	ZINC02040970	222.41	4.56	1	1	40.43	1.44	1.31	0.06	0.3	4.73	ginger	Zingiber Officinale Roscoe
MOL001217	()-Bornyl acetate	196.32	2.35	0	2	65.55	1.3	1.59	0.08	0.22	6.94	ginger	Zingiber Officinale Roscoe
MOL000122	1,8-cineole	154.28	2.15	0	1	39.73	1.57	2.06	0.05	0.24	11.29	ginger	Zingiber Officinale Roscoe
MOL001254	(S)-p-Mentha-1,8-dien-7-al	150.24	2.67	0	1	39	1.36	1.57	0.03	0.31	2.22	ginger	Zingiber Officinale Roscoe
MOL001566	calarene	204.39	4.12	0	0	52.16	1.82	2.04	0.11	0.23	-1.34	ginger	Zingiber Officinale Roscoe
MOL000202	Moslene	136.26	3.45	0	0	33.02	1.88	2.05	0.02	0.27	11.08	ginger	Zingiber Officinale Roscoe
MOL002042	thymol	150.24	3.24	1	1	41.47	1.6	1.68	0.03	0.33	11.33	ginger	Zingiber Officinale Roscoe
MOL000206	isoeugenol	164.22	2.5	1	2	70.1	1.38	1.28	0.04	0.33	0.65	ginger	Zingiber Officinale Roscoe
MOL000234	L-Limonen	136.26	3.5	0	0	38.09	1.83	2.13	0.02	0.29	11.64	ginger	Zingiber Officinale Roscoe
MOL002467	6-gingerol	294.43	3.47	2	4	35.64	0.54	-0.08	0.16	0.23	3.05	ginger	Zingiber Officinale Roscoe
MOL002495	6-shogaol	276.41	4.55	1	3	31	1.07	0.49	0.14	0.25	4.07	ginger	Zingiber Officinale Roscoe
MOL002522	beta-Rhodinol	156.3	3.05	1	1	38.05	1.19	1.12	0.02	0.24	5.19	ginger	Zingiber Officinale Roscoe
MOL000267	beta-Citronellol	156.3	3.05	1	1	38.89	1.2	1.14	0.02	0.24	5.21	ginger	Zingiber Officinale Roscoe
MOL000268	(1S,5S)-1-isopropyl-4-methylenebicyclo[3.1.0]hexane	136.26	2.93	0	0	46.21	1.83	2.18	0.04	0.31	11.47	ginger	Zingiber Officinale Roscoe
MOL000358	beta-sitosterol	414.79	8.08	1	1	36.91	1.32	0.99	0.75	0.23	5.36	ginger	Zingiber Officinale Roscoe
MOL005151	[(3S)-3,7-dimethylocta-1,6-dien-3-yl] acetate	196.32	3.12	0	2	36.84	1.4	1.51	0.04	0.27	5.5	ginger	Zingiber Officinale Roscoe
MOL000608	()-Terpinen-4-ol	154.28	2.55	1	1	81.41	1.36	1.66	0.03	0.25	10.81	ginger	Zingiber Officinale Roscoe
MOL006121	Dimethyldiethoxysilane	148.31	2.32	0	2	39.61	1.16	1.29	0.01	0.26	11.48	ginger	Zingiber Officinale Roscoe
MOL006122	HEPTENE	98.21	3.17	0	0	50.67	1.79	2.12	0.01	0.28	10.77	ginger	Zingiber Officinale Roscoe
MOL006123	zingiberol	222.41	4.18	1	1	37.24	1.36	1.25	0.07	0.28	4.43	ginger	Zingiber Officinale Roscoe
MOL006129	6-methylgingediacetate2	394.56	4.55	0	6	48.73	0.55	-0.16	0.32	0.25	5.44	ginger	Zingiber Officinale Roscoe
MOL000635	vanillin	152.16	1.31	1	3	52	0.68	0.41	0.03	0.33	11.79	ginger	Zingiber Officinale Roscoe
MOL000066	alloaromadedrene	204.39	4.22	0	0	53.46	1.83	2.1	0.1	0	12.51	ginger	Zingiber Officinale Roscoe
MOL000774	(-)-Citronellal	154.28	3.02	0	1	35.71	1.34	1.62	0.02	0.27	6.57	ginger	Zingiber Officinale Roscoe
MOL000920	LINALOOL (D)	154.28	2.74	1	1	38.29	1.29	1.33	0.02	0.32	6.29	ginger	Zingiber Officinale Roscoe
MOL000018	(+/-)-Isoborneol	154.28	1.98	1	1	86.98	1.27	1.6	0.05	0	11.36	ginger	Zingiber Officinale Roscoe
MOL000023	Hemo-sol	136.26	3.5	0	0	39.84	1.83	2.12	0.02	0	11.68	ginger	Zingiber Officinale Roscoe
MOL000025	α-Longipinene	204.39	4.12	0	0	53.26	1.83	2.14	0.12	0	12.06	ginger	Zingiber Officinale Roscoe
MOL000114	vanillic acid	168.16	1.15	2	4	35.47	0.43	0.09	0.04	0.34	11.62	ginger	Zingiber Officinale Roscoe
MOL000125	(-)-alpha-Pinene	136.26	2.87	0	0	46.25	1.85	2.3	0.05	0.25	11.42	ginger	Zingiber Officinale Roscoe
MOL000130	CAM	152.26	1.94	0	1	67.17	1.29	1.71	0.05	0.27	11.34	ginger	Zingiber Officinale Roscoe
MOL000131	EIC	280.5	6.39	1	2	41.9	1.16	0.9	0.14	0.25	7.5	ginger	Zingiber Officinale Roscoe
MOL000171	Guaiol	222.41	3.91	1	1	38.77	1.36	1.47	0.09	0.22	6.2	ginger	Zingiber Officinale Roscoe
MOL000196	L-Bornyl acetate	196.32	2.35	0	2	65.52	1.29	1.59	0.08	0.23	6.94	ginger	Zingiber Officinale Roscoe
MOL000198	(R)-linalool	154.28	2.74	1	1	39.8	1.33	1.36	0.02	0.32	6.48	ginger	Zingiber Officinale Roscoe
MOL000208	()-Aromadendrene	204.39	4.22	0	0	55.74	1.81	2.06	0.1	0.26	11.84	ginger	Zingiber Officinale Roscoe
MOL000244	()-Borneol	154.28	1.98	1	1	81.8	1.22	1.47	0.05	0.24	11.36	ginger	Zingiber Officinale Roscoe
MOL000253	Styrene, 3,4-dimethyl-	132.22	3.35	0	0	32.41	1.9	2.03	0.02	0.44	11.48	ginger	Zingiber Officinale Roscoe
MOL000254	eugenol	164.22	2.55	1	2	56.24	1.35	1.32	0.04	0.32	0.92	ginger	Zingiber Officinale Roscoe
MOL000257	(-)-beta-Phellandrene	136.26	3.31	0	0	40.44	1.83	2.1	0.02	0.31	10.91	ginger	Zingiber Officinale Roscoe
MOL000259	o-Thymol	150.24	3.24	1	1	43.28	1.58	1.71	0.03	0.33	11.29	ginger	Zingiber Officinale Roscoe
MOL000266	beta-Cubebene	204.39	4.22	0	0	32.81	1.83	2.02	0.11	0.25	6.59	ginger	Zingiber Officinale Roscoe
MOL000271	l-carvone	150.24	2.36	0	1	49.47	1.35	1.65	0.03	0.33	11.75	ginger	Zingiber Officinale Roscoe
MOL000432	linolenic acid	278.48	5.95	1	2	45.01	1.21	0.84	0.15	0	5.54	ginger	Zingiber Officinale Roscoe
MOL000449	Stigmasterol	412.77	7.64	1	1	43.83	1.44	1	0.76	0.22	5.57	ginger	Zingiber Officinale Roscoe
MOL000474	(-)-Epoxycaryophyllene	220.39	3.52	0	1	35.94	1.57	1.83	0.13	0	6.09	ginger	Zingiber Officinale Roscoe
MOL000485	TMH	136.26	2.87	0	0	46.25	1.82	2.18	0.05	0	11.42	ginger	Zingiber Officinale Roscoe
MOL000597	Neryl acetate	196.32	3.31	0	2	57.47	1.25	1.4	0.04	0.27	7.92	ginger	Zingiber Officinale Roscoe
MOL000612	(-)-alpha-cedrene	204.39	4.12	0	0	55.56	1.81	2.16	0.1	0.24	4.82	ginger	Zingiber Officinale Roscoe
MOL000666	hexanal	100.18	1.85	0	1	55.71	1.25	1.52	0.01	0.23	10.96	ginger	Zingiber Officinale Roscoe
MOL000676	DBP	278.38	4.2	0	4	64.54	0.8	0.56	0.13	0.34	5.41	ginger	Zingiber Officinale Roscoe
MOL000699	m-Cymol	134.24	3.51	0	0	48.85	1.88	2.1	0.02	0.34	11.33	ginger	Zingiber Officinale Roscoe
MOL000700	Nerol	154.28	2.93	1	1	35.66	1.15	1.14	0.02	0.29	6.75	ginger	Zingiber Officinale Roscoe
MOL000703	2-heptanone	114.21	1.79	0	1	46.56	1.31	1.57	0.01	0.25	10.58	ginger	Zingiber Officinale Roscoe
MOL000712	o-Cymol	134.24	3.51	0	0	51.89	1.88	2.07	0.02	0.37	11.74	ginger	Zingiber Officinale Roscoe
MOL000715	l-Menthone	154.28	2.6	0	1	57.9	1.35	1.7	0.03	0.24	10.57	ginger	Zingiber Officinale Roscoe
MOL000776	OXA	46.08	-0.01	1	1	63.21	0.76	0.5	0	0.23	11.99	ginger	Zingiber Officinale Roscoe
MOL000899	Furanodiene	216.35	4.63	0	1	45.11	1.77	1.95	0.1	0.25	-1.17	ginger	Zingiber Officinale Roscoe
MOL000905	()-beta-Pinene	136.26	2.93	0	0	44.77	1.85	2.29	0.05	0.28	11.32	ginger	Zingiber Officinale Roscoe
MOL000910	Germacron	218.37	4.33	0	1	32.5	1.33	1.53	0.07	0.33	7.22	ginger	Zingiber Officinale Roscoe
MOL000911	Terpilene	136.26	3.45	0	0	33.95	1.84	2.1	0.02	0.27	11.05	ginger	Zingiber Officinale Roscoe
MOL000914	(5S)-1-isopropyl-4-methylbicyclo[3.1.0]hex-3-ene	136.26	2.87	0	0	47.13	1.81	2.14	0.04	0.29	11.44	ginger	Zingiber Officinale Roscoe
MOL000916	Car-3-ene	136.26	2.87	0	0	45.15	1.85	2.18	0.04	0.26	11.44	ginger	Zingiber Officinale Roscoe
MOL000922	(R)-p-Menth-1-en-4-ol	154.28	2.55	1	1	32.16	1.33	1.52	0.03	0.26	11.39	ginger	Zingiber Officinale Roscoe
MOL000935	Hepanal	204.39	4.36	0	0	53.83	1.86	2.17	0.1	0.24	11.92	ginger	Zingiber Officinale Roscoe
MOL000938	calarene	204.39	4.12	0	0	51.55	1.82	2.05	0.11	0.23	-1.19	ginger	Zingiber Officinale Roscoe
MOL000942	(1R,4S,4aR,8aR)-4-isopropyl-1,6-dimethyl-3,4,4a,7,8,8a-hexahydro-2H-naphthalen-1-ol	222.41	3.78	1	1	31.67	1.32	1.3	0.09	0.24	6.87	ginger	Zingiber Officinale Roscoe
MOL001015	ZINC00388662	196.32	2.35	0	2	67.05	1.24	1.51	0.08	0.22	7.05	ginger	Zingiber Officinale Roscoe
MOL001109	β-thujene	136.26	2.68	0	0	46.44	1.82	2.19	0.04	0.29	11.53	ginger	Zingiber Officinale Roscoe
MOL001129	l-Verbenone	150.24	1.94	0	1	50.66	1.26	1.53	0.06	0.32	11.56	ginger	Zingiber Officinale Roscoe
MOL001168	(1S,2S)-2-isopropenyl-4-isopropylidene-1-methyl-1-vinylcyclohexane	204.39	4.93	0	0	34.47	1.87	2.11	0.06	0.32	8.95	ginger	Zingiber Officinale Roscoe
MOL001179	(&#8722;)-Alloaromadendrene	204.39	4.22	0	0	54.04	1.81	2.07	0.1	0.23	12.06	ginger	Zingiber Officinale Roscoe
MOL001211	cis-lanceol	220.39	4.24	1	1	35.94	1.33	1.17	0.07	0.27	2.79	ginger	Zingiber Officinale Roscoe
MOL001245	(1S,5R)-7,7-dimethyl-4-bicyclo[3.1.1]hept-3-enecarboxaldehyde	150.24	2.04	0	1	41.25	1.34	1.66	0.06	0.29	11.47	ginger	Zingiber Officinale Roscoe
MOL001304	2-ACETYLPYRROLE	109.14	0.96	1	1	58.37	1.16	1.42	0.01	0.12	17.58	ginger	Zingiber Officinale Roscoe
MOL001390	49070_FLUKA	222.41	3.2	1	1	85.51	1.29	1.46	0.12	0.24	12.06	ginger	Zingiber Officinale Roscoe
MOL001606	BB_NC-0668	204.39	4.75	0	0	35.57	1.83	2.02	0.08	0.27	7.23	ginger	Zingiber Officinale Roscoe
MOL001732	IFP	92.11	-1.41	3	3	72.87	-0.97	-2.63	0.01	0.2	11.45	ginger	Zingiber Officinale Roscoe
MOL001771	poriferast-5-en-3beta-ol	414.79	8.08	1	1	36.91	1.45	1.14	0.75	0	5.07	ginger	Zingiber Officinale Roscoe
MOL001788	adenine	135.15	-0.58	3	4	62.81	-0.3	-0.63	0.03	0	13.33	ginger	Zingiber Officinale Roscoe
MOL001867	Isovanillin	152.16	1.31	1	3	31.01	0.75	0.5	0.03	0.31	4.72	ginger	Zingiber Officinale Roscoe
MOL001945	Majudin	216.2	2.19	0	4	42.21	0.94	0.69	0.13	0.21	-3.6	ginger	Zingiber Officinale Roscoe
MOL002002	cis-Carveol	152.26	2.4	1	1	45.61	1.39	1.62	0.03	0.27	11.73	ginger	Zingiber Officinale Roscoe
MOL002031	toluene	92.15	2.32	0	0	42.58	1.86	2.12	0.01	0.42	11.95	ginger	Zingiber Officinale Roscoe
MOL002046	hexanoic acid	116.18	1.81	1	2	73.08	0.8	0.93	0.01	0.27	10.81	ginger	Zingiber Officinale Roscoe
MOL002129	CYCLODODECENE	166.34	5.03	0	0	47.89	1.84	2.18	0.03	0.2	11.51	ginger	Zingiber Officinale Roscoe
MOL002138	p-Cymen-8-ol	150.24	2.29	1	1	32.26	1.33	1.35	0.03	0.35	11.04	ginger	Zingiber Officinale Roscoe
MOL002153	1H-Cycloprop(e)azulen-7-ol, decahydro-1,1,7-trimethyl-4-methylene-, (1aR-(1aalpha,4aalpha,7beta,7abeta,7balpha))-	220.39	3.01	1	1	82.33	1.37	1.49	0.12	0.28	12.04	ginger	Zingiber Officinale Roscoe
MOL002170	(4S,6S)-cis-Carveol	152.26	2.4	1	1	32.5	1.22	1.33	0.03	0.3	11.14	ginger	Zingiber Officinale Roscoe
MOL002186	Aromadendrene oxide 2	220.39	3.08	0	1	65.1	1.56	1.82	0.14	0.2	1.94	ginger	Zingiber Officinale Roscoe
MOL002335	beta-Gurjunene	204.39	4.22	0	0	51.36	1.81	2.07	0.1	0.26	12.07	ginger	Zingiber Officinale Roscoe
MOL002379	PTL	86.15	1.4	0	1	59.53	1.21	1.52	0	0	11.32	ginger	Zingiber Officinale Roscoe
MOL002453	(-)-Comphene	136.26	2.93	0	0	34.98	1.81	2.21	0.04	0.28	11.29	ginger	Zingiber Officinale Roscoe
MOL002472	Neryl propionate	210.35	3.98	0	2	36.64	1.32	1.28	0.05	0.29	4.51	ginger	Zingiber Officinale Roscoe
MOL002484	Isovaleral	86.15	1.19	0	1	44.71	1.2	1.6	0	0.27	11.36	ginger	Zingiber Officinale Roscoe
MOL002513	Xanthorrhizol	218.37	5.07	1	1	32.1	1.72	1.64	0.07	0.32	3.5	ginger	Zingiber Officinale Roscoe
MOL002528	2,5-Dibutylfuran	180.32	4.38	0	1	30.76	1.64	1.81	0.04	0.15	1.72	ginger	Zingiber Officinale Roscoe
MOL002573	β-patchoulene	204.39	4.32	0	0	50.69	1.79	2.16	0.11	0.22	14.26	ginger	Zingiber Officinale Roscoe
MOL002778	THZ	135.2	1.91	0	1	70.33	1.39	1.51	0.03	0.25	13.39	ginger	Zingiber Officinale Roscoe
MOL002829	trans-p-2-Menthen-1-ol	154.28	2.36	1	1	40.91	1.18	1.34	0.03	0.27	10.72	ginger	Zingiber Officinale Roscoe
MOL002854	(1R,2R,4R)-Dihydrocarveol	154.28	2.58	1	1	51.17	1.32	1.63	0.03	0.26	11.33	ginger	Zingiber Officinale Roscoe
MOL003358	Euxanthone	228.21	2.43	2	4	92.98	0.68	0.15	0.16	0	15.53	ginger	Zingiber Officinale Roscoe
MOL003480	Diepicedrene-1-oxide	220.39	3.14	0	1	102.2	1.54	1.83	0.15	0.23	5.07	ginger	Zingiber Officinale Roscoe
MOL003537	T-Muurolol	222.41	3.78	1	1	30.41	1.36	1.44	0.09	0.23	7.11	ginger	Zingiber Officinale Roscoe
MOL003545	aristolene	204.39	4.12	0	0	52.2	1.81	2.08	0.11	0	-1.3	ginger	Zingiber Officinale Roscoe
MOL003575	α-Panasinsene	204.39	4.08	0	0	56.77	1.83	2.11	0.12	0	0.57	ginger	Zingiber Officinale Roscoe
MOL003595	cis-p-2,8-Menthadien-1-ol	152.26	2.16	1	1	48.55	1.28	1.41	0.03	0.3	11.16	ginger	Zingiber Officinale Roscoe
MOL003978	(3R,6E,10E)-3,7,11,15-tetramethylhexadeca-1,6,10,14-tetraen-3-ol	290.54	6.39	1	1	45.45	1.53	1.32	0.14	0.29	4.37	ginger	Zingiber Officinale Roscoe
MOL004266	ethyl (Z)-3-(4-methoxyphenyl)prop-2-enoate	206.26	2.49	0	3	32.18	1.06	1.01	0.06	0.28	7.83	ginger	Zingiber Officinale Roscoe
MOL004480	acetic acid	60.06	-0.23	1	2	47.87	0.42	0.72	0	0.29	12.21	ginger	Zingiber Officinale Roscoe
MOL004671	ISOPULEGOL	154.28	2.58	1	1	50.72	1.24	1.42	0.03	0.26	11.05	ginger	Zingiber Officinale Roscoe
MOL004680	cis-p-2-Menthen-1-ol	154.28	2.36	1	1	35.3	1.22	1.43	0.03	0.26	10.66	ginger	Zingiber Officinale Roscoe
MOL004707	tau-cadinol	222.41	3.78	1	1	36.51	1.31	1.42	0.09	0.23	7.84	ginger	Zingiber Officinale Roscoe
MOL004735	CHX	84.18	2.74	0	0	54.12	1.76	2.2	0.01	0.17	10.86	ginger	Zingiber Officinale Roscoe
MOL004832	WLN: 4OVR	178.25	3.01	0	2	48.41	1.31	1.42	0.04	0	7.28	ginger	Zingiber Officinale Roscoe
MOL005075	Rhodinol (6CI)	156.3	3.1	1	1	33.78	1.18	1.16	0.02	0.25	5.26	ginger	Zingiber Officinale Roscoe
MOL005078	(3S)-3,7-dimethyloct-6-enoic acid	170.28	2.97	1	2	51.45	1	1.06	0.03	0.3	6.09	ginger	Zingiber Officinale Roscoe
MOL005534	trans-Verbenol	152.26	1.84	1	1	52.01	1.17	1.39	0.06	0.25	11.54	ginger	Zingiber Officinale Roscoe
MOL005743	Proximadiol	240.43	2.7	2	2	36.71	0.68	0.4	0.11	0	8.04	ginger	Zingiber Officinale Roscoe
MOL005752	[(4R)-4-isopropenyl-1-cyclohexenyl]methanol	152.26	2.41	1	1	49.01	1.18	1.23	0.03	0	1.61	ginger	Zingiber Officinale Roscoe
MOL005899	53111-25-4	204.39	4.7	0	0	46.62	1.86	2.14	0.08	0.25	5.14	ginger	Zingiber Officinale Roscoe
MOL005964	β-panasinsene	204.39	4.13	0	0	56.28	1.77	2.06	0.12	0.25	0.61	ginger	Zingiber Officinale Roscoe
MOL007330	MENTHOL	156.3	2.78	1	1	43.31	1.27	1.49	0.03	0.2	10.59	ginger	Zingiber Officinale Roscoe
MOL007521	2-ethenyl-1,1-dimethyl-3-methylene-cyclohexane	150.29	3.57	0	0	45.15	1.84	2.22	0.03	0.3	11.83	ginger	Zingiber Officinale Roscoe
MOL007540	amomumoside_qt	170.28	0.81	2	2	75.79	0.49	0.13	0.06	0.22	11.51	ginger	Zingiber Officinale Roscoe
MOL007548	(1S,4aS,8aS)-7-isopropyl-1,4a-dimethyl-2,3,4,5,6,8a-hexahydronaphthalen-1-ol	222.41	3.73	1	1	37.04	1.26	1.37	0.1	0.24	9.24	ginger	Zingiber Officinale Roscoe
MOL008134	amylcyclopropane	112.24	3.45	0	0	34.42	1.78	2.13	0.01	0.23	0.65	ginger	Zingiber Officinale Roscoe
MOL008698	Dihydrocapsaicin	307.48	4.33	2	4	47.07	0.98	0.47	0.19	0.22	2.98	ginger	Zingiber Officinale Roscoe
MOL008990	2-[(1R)-4-methyl-1-cyclohex-3-enyl]propan-2-yl acetate	196.32	2.79	0	2	33.05	1.37	1.56	0.05	0.23	5.69	ginger	Zingiber Officinale Roscoe
MOL009451	.alpha.-Carene	136.26	2.87	0	0	48.01	1.83	2.06	0.04	0.24	11.38	ginger	Zingiber Officinale Roscoe
MOL009549	Ether	74.14	0.75	0	1	55.75	1.42	1.69	0	0.19	11.48	ginger	Zingiber Officinale Roscoe
MOL010044	C09628	222.41	3.94	1	1	145.74	1.4	1.53	0.09	0.26	-2.06	ginger	Zingiber Officinale Roscoe
MOL010120	(1S,4R,4aR,8aR)-1-isopropyl-4,7-dimethyl-2,3,4,5,6,8a-hexahydro-1H-naphthalen-4a-ol	222.41	3.91	1	1	62.54	1.49	1.65	0.09	0.24	5.48	ginger	Zingiber Officinale Roscoe
MOL010123	ZINC00394787	116.18	1.27	0	2	40.15	1.15	1.43	0.01	0.24	11.12	ginger	Zingiber Officinale Roscoe
MOL010380	()-alpha-Funebrene	204.39	4.12	0	0	49.41	1.81	2.13	0.1	0.24	5.06	ginger	Zingiber Officinale Roscoe
MOL010822	ZINC04026824	220.39	3.08	1	1	68.97	1.23	1.39	0.12	0.24	4.96	ginger	Zingiber Officinale Roscoe
MOL011310	(1R,3S,5R)-6,6-dimethyl-2-methylene-3-norpinanol	152.26	1.83	1	1	54	1.21	1.5	0.06	0.27	11.39	ginger	Zingiber Officinale Roscoe
MOL012344	(4aR,9aS)-2,9,9-trimethyl-5-methylene-4,4a,6,7,8,9a-hexahydro-3H-benzo[7]annulene	204.39	4.75	0	0	46.05	1.82	2.19	0.08	0.26	5.67	ginger	Zingiber Officinale Roscoe
MOL012359	3-Cyclohexen-1-methanol	112.19	1.39	1	1	72.61	1.12	1.25	0.01	0.22	11.15	ginger	Zingiber Officinale Roscoe
MOL012590	Neric acid	168.26	3.14	1	2	30.37	1.04	1.02	0.03	0.31	6.46	ginger	Zingiber Officinale Roscoe
MOL013263	.alpha.-Myrcene	136.26	3.74	0	0	30.35	1.82	2.07	0.02	0.4	5.79	ginger	Zingiber Officinale Roscoe
MOL013268	cis-Pinene hydrate	154.28	1.91	1	1	65.35	1.32	1.66	0.06	0.24	11.26	ginger	Zingiber Officinale Roscoe
