# Supplementary material for: Screening of Active Substances Regulating Alzheimer’s Disease in Ginger and Visualization of the Effectiveness on 6-Gingerol Pathway Targets
Source: Foods. 2024 Feb 18;13(4):612. doi: 10.3390/foods13040612 (PMC10888025; doi:10.3390/foods13040612)
Supplement: Supplementary file 1 [file foods-13-00612-s001.zip › Table S2 The size information of nodes corresponding to Figure 4 (string_interactions_short.tsv default node.csv).csv]

SUID	AverageShortestPathLength	BetweennessCentrality	ClosenessCentrality	ClusteringCoefficient	Degree	degree.layout	Eccentricity	IsSingleNode	name	NeighborhoodConnectivity	NumberOfDirectedEdges	NumberOfUndirectedEdges	PartnerOfMultiEdgedNodePairs	Radiality	selected	SelfLoops	shared name	Stress	TopologicalCoefficient
72	2.4893617	4.576E-5	0.4017094	0.0	2	2	4	false	UROD	29.0	2	0	0	0.62765957	false	0	UROD	4	0.59574468
73	2.82978723	0.0	0.35338346	0.0	1	1	4	false	GALE	19.0	1	0	0	0.54255319	false	0	GALE	0	0.0
74	2.85106383	0.0	0.35074627	0.0	1	1	4	false	F13A1	22.0	1	0	0	0.53723404	false	0	F13A1	0	0.0
75	2.78723404	3.6044E-4	0.35877863	0.0	2	2	4	false	GM2A	11.5	2	0	0	0.55319149	false	0	GM2A	22	0.525
76	2.21276596	2.8707E-4	0.45192308	0.71428571	8	8	4	false	EPHX1	26.875	8	0	0	0.69680851	false	0	EPHX1	22	0.4011194
77	2.29787234	1.76E-5	0.43518519	0.66666667	3	3	3	false	GPHN	33.66666667	3	0	0	0.67553191	false	0	GPHN	2	0.53439153
78	2.10638298	4.6978E-4	0.47474747	0.69444444	9	9	3	false	MAPK10	31.77777778	9	0	0	0.72340426	false	0	MAPK10	60	0.4237037
79	2.77659574	8.9812E-4	0.36015326	0.0	3	3	4	false	GLB1	9.0	3	0	0	0.55585106	false	0	GLB1	30	0.4
80	2.12765957	0.00104552	0.47	0.60606061	12	12	3	false	BCL2	28.0	12	0	0	0.71808511	false	0	BCL2	88	0.4
81	2.44680851	8.919E-4	0.40869565	0.33333333	4	4	4	false	NDUFV1	17.0	4	0	0	0.63829787	false	0	NDUFV1	72	0.335
82	2.29787234	0.0	0.43518519	1.0	2	2	3	false	ALPL	51.0	2	0	0	0.67553191	false	0	ALPL	0	0.796875
83	2.70212766	2.3259E-4	0.37007874	0.66666667	4	4	4	false	COX5A	12.0	4	0	0	0.57446809	false	0	COX5A	14	0.44444444
84	2.18085106	6.0935E-4	0.45853659	0.71428571	7	7	3	false	PYGL	23.71428571	7	0	0	0.70478723	false	0	PYGL	48	0.33877551
85	2.23404255	1.547E-4	0.44761905	0.86666667	6	6	4	false	ALDH4A1	25.0	6	0	0	0.69148936	false	0	ALDH4A1	14	0.37313433
86	2.12765957	2.946E-4	0.47	0.80952381	7	7	3	false	GLUD2	25.71428571	7	0	0	0.71808511	false	0	GLUD2	36	0.34285714
87	2.19148936	1.0333E-4	0.45631068	0.7	5	5	3	false	CD36	31.2	5	0	0	0.70212766	false	0	CD36	8	0.43943662
88	2.13829787	2.0743E-4	0.46766169	0.66666667	6	6	3	false	PLA2G2A	32.5	6	0	0	0.71542553	false	0	PLA2G2A	30	0.43333333
89	2.18085106	1.5688E-4	0.45853659	0.66666667	4	4	3	false	TPO	32.0	4	0	0	0.70478723	false	0	TPO	8	0.43835616
90	2.26595745	0.0	0.44131455	0.0	1	1	3	false	KCNH2	68.0	1	0	0	0.68351064	false	0	KCNH2	0	0.0
91	2.41489362	8.8866E-4	0.41409692	0.52380952	7	7	4	false	ADH1C	17.85714286	7	0	0	0.6462766	false	0	ADH1C	50	0.36443149
92	1.85106383	0.002043	0.54022989	0.76086957	24	24	3	false	RELA	35.625	24	0	0	0.78723404	false	0	RELA	238	0.42410714
93	1.89361702	0.00107785	0.52808989	0.76608187	19	19	3	false	PRKCA	38.47368421	19	0	0	0.77659574	true	0	PRKCA	100	0.45263158
94	1.57446809	0.02291188	0.63513514	0.50487805	41	41	3	false	MYC	29.90243902	41	0	0	0.85638298	false	0	MYC	1934	0.3215316
95	1.77659574	0.00333015	0.56287425	0.7037037	28	28	3	false	CASP8	35.0	28	0	0	0.80585106	false	0	CASP8	420	0.40229885
96	2.0	4.4393E-4	0.5	0.80555556	9	9	3	false	MAP2	42.44444444	9	0	0	0.75	false	0	MAP2	44	0.49934641
97	1.88297872	6.6724E-4	0.53107345	0.83625731	19	19	3	false	AR	38.0	19	0	0	0.77925532	true	0	AR	94	0.44186047
98	1.77659574	0.02689045	0.56287425	0.44565217	24	24	3	false	LDHA	28.33333333	24	0	0	0.80585106	false	0	LDHA	2132	0.31135531
99	1.86170213	0.00342107	0.53714286	0.64705882	17	17	3	false	G6PD	34.05882353	17	0	0	0.78457447	true	0	G6PD	336	0.37843137
100	2.0106383	0.00101927	0.4973545	0.75824176	14	14	3	false	ALOX5	34.21428571	14	0	0	0.74734043	true	0	ALOX5	84	0.43309222
101	1.80851064	0.01048758	0.55294118	0.54710145	24	24	3	false	CYP2E1	32.0	24	0	0	0.79787234	false	0	CYP2E1	1190	0.36363636
102	1.89361702	7.0627E-4	0.52808989	0.83040936	19	19	3	false	CCL3	38.52631579	19	0	0	0.77659574	true	0	CCL3	96	0.45325077
103	1.92553191	1.4396E-4	0.51933702	0.93333333	16	16	3	false	FASLG	42.0625	16	0	0	0.76861702	true	0	FASLG	18	0.49485294
104	1.79787234	0.00842576	0.55621302	0.55844156	22	22	3	false	GSTP1	31.95454545	22	0	0	0.80053191	false	0	GSTP1	1056	0.35114885
105	2.05319149	0.00496038	0.48704663	0.55555556	9	9	3	false	ATP5A1	24.77777778	9	0	0	0.73670213	false	0	ATP5A1	398	0.30972222
106	2.0	0.00505965	0.5	0.61818182	11	11	3	false	ALDOA	28.90909091	11	0	0	0.75	false	0	ALDOA	454	0.3483023
107	1.96808511	0.00491409	0.50810811	0.63636364	11	11	3	false	CBSL	36.63636364	11	0	0	0.75797872	false	0	CBSL	444	0.42994652
108	2.0212766	6.405E-5	0.49473684	0.94505495	14	14	3	false	MUC1	39.57142857	14	0	0	0.74468085	true	0	MUC1	10	0.50732601
109	1.96808511	5.4211E-4	0.50810811	0.83516484	14	14	3	false	PLAU	39.14285714	14	0	0	0.75797872	true	0	PLAU	72	0.47160069
110	2.13829787	8.6362E-4	0.46766169	0.5	5	5	3	false	ATP2C1	38.8	5	0	0	0.71542553	false	0	ATP2C1	44	0.51466667
111	1.96808511	0.00219929	0.50810811	0.60952381	15	15	3	false	SERPINA1	32.46666667	15	0	0	0.75797872	true	0	SERPINA1	158	0.39593496
112	1.90425532	0.00166494	0.52513966	0.70588235	17	17	3	false	CTSB	35.05882353	17	0	0	0.77393617	true	0	CTSB	204	0.40766074
113	1.76595745	0.00270295	0.56626506	0.7364532	29	29	3	false	CASP9	36.72413793	29	0	0	0.80851064	false	0	CASP9	376	0.42211653
114	1.88297872	0.00313832	0.53107345	0.64052288	18	18	3	false	HNF4A	35.16666667	18	0	0	0.77925532	true	0	HNF4A	362	0.40421456
115	1.93617021	0.00159268	0.51648352	0.73626374	14	14	3	false	UCP2	38.57142857	14	0	0	0.76595745	true	0	UCP2	124	0.44850498
116	1.91489362	0.00837394	0.52222222	0.55	16	16	3	false	GSTM1	30.8125	16	0	0	0.7712766	true	0	GSTM1	964	0.36176471
117	1.80851064	0.0123045	0.55294118	0.47142857	21	21	3	false	GLUL	28.19047619	21	0	0	0.79787234	false	0	GLUL	868	0.30978545
118	1.94680851	0.01367479	0.5136612	0.64102564	13	13	3	false	GUSB	38.0	13	0	0	0.76329787	false	0	GUSB	986	0.44615385
119	1.92553191	5.3402E-4	0.51933702	0.88571429	15	15	3	false	BAX	42.06666667	15	0	0	0.76861702	true	0	BAX	96	0.48914729
120	1.76595745	0.00553878	0.56626506	0.63333333	25	25	3	false	SOD1	35.32	25	0	0	0.80851064	false	0	SOD1	518	0.38813187
121	1.89361702	0.00824166	0.52808989	0.46323529	17	17	3	false	ALDH2	24.52941176	17	0	0	0.77659574	true	0	ALDH2	648	0.28194726
122	1.81914894	0.00657119	0.5497076	0.59333333	25	25	3	false	NR3C1	32.44	25	0	0	0.79521277	false	0	NR3C1	516	0.3772093
123	1.84042553	0.03580546	0.5433526	0.45614035	19	19	3	false	TPI1	25.05263158	19	0	0	0.78989362	true	0	TPI1	1700	0.28349282
124	1.75531915	0.00308865	0.56969697	0.70689655	29	29	3	false	IL2	35.82758621	29	0	0	0.81117021	false	0	IL2	446	0.40713166
125	2.17021277	2.8964E-4	0.46078431	0.6	5	5	3	false	SLC6A2	27.8	5	0	0	0.70744681	false	0	SLC6A2	32	0.38082192
126	1.78723404	0.00538899	0.55952381	0.68091168	27	27	3	false	MAPK1	34.22222222	27	0	0	0.80319149	false	0	MAPK1	508	0.39335888
127	2.08510638	0.00267936	0.47959184	0.47272727	11	11	3	false	MAOB	21.36363636	11	0	0	0.7287234	false	0	MAOB	252	0.28484848
128	1.62765957	0.03038015	0.61437908	0.46693657	39	39	3	false	BDNF	29.51282051	39	0	0	0.84308511	false	0	BDNF	1940	0.32792023
129	2.11702128	0.00267979	0.47236181	0.47272727	11	11	3	false	MAOA	18.90909091	11	0	0	0.72074468	false	0	MAOA	204	0.26262626
130	1.76595745	0.00303357	0.56626506	0.70689655	29	29	3	false	GSK3B	35.31034483	29	0	0	0.80851064	false	0	GSK3B	330	0.40586603
131	1.87234043	0.00159405	0.53409091	0.69590643	19	19	3	false	GFAP	36.89473684	19	0	0	0.78191489	true	0	GFAP	142	0.42407743
132	1.9893617	0.00195078	0.5026738	0.59090909	12	12	3	false	SLC6A3	30.0	12	0	0	0.75265957	false	0	SLC6A3	162	0.36144578
133	1.72340426	0.01342507	0.58024691	0.52463054	29	29	3	false	GSR	30.5862069	29	0	0	0.81914894	false	0	GSR	1092	0.33611216
134	1.27659574	0.12973244	0.78333333	0.32177349	68	68	2	false	ALB	24.55882353	68	0	0	0.93085106	false	0	ALB	6234	0.26391524
135	1.68085106	0.00868454	0.59493671	0.5697479	35	35	3	false	NOS3	32.42857143	35	0	0	0.82978723	false	0	NOS3	864	0.36436597
136	1.29787234	0.09000677	0.7704918	0.33846154	66	66	2	false	ACTB	25.28787879	66	0	0	0.92553191	false	0	ACTB	5640	0.26901999
137	1.90425532	0.00335299	0.52513966	0.56617647	17	17	3	false	ACHE	33.17647059	17	0	0	0.77393617	true	0	ACHE	326	0.38577291
138	1.56382979	0.01389415	0.63945578	0.53699789	44	44	3	false	MMP9	30.40909091	44	0	0	0.85904255	false	0	MMP9	1452	0.33416583
139	1.65957447	0.01992623	0.6025641	0.48663102	34	34	3	false	GPT	30.38235294	34	0	0	0.83510638	false	0	GPT	1564	0.33024297
140	1.5212766	0.02029004	0.65734266	0.49556738	48	48	3	false	PTGS2	29.70833333	48	0	0	0.86968085	false	0	PTGS2	1924	0.3264652
141	1.9893617	0.00193159	0.5026738	0.68627451	18	18	3	false	F3	30.88888889	18	0	0	0.75265957	true	0	F3	138	0.4011544
142	1.96808511	0.00164295	0.50810811	0.71212121	12	12	3	false	ADRB2	36.83333333	12	0	0	0.75797872	false	0	ADRB2	110	0.43333333
143	1.63829787	0.00853455	0.61038961	0.59244265	39	39	3	false	IL10	32.35897436	39	0	0	0.84042553	false	0	IL10	996	0.36358398
144	1.80851064	0.00203697	0.55294118	0.73550725	24	24	3	false	MMP3	36.20833333	24	0	0	0.79787234	false	0	MMP3	248	0.41145833
145	1.63829787	0.01597238	0.61038961	0.51801802	37	37	3	false	ESR1	30.40540541	37	0	0	0.84042553	false	0	ESR1	1380	0.33412533
146	1.65957447	0.02352894	0.6025641	0.53174603	36	36	3	false	CREB1	31.05555556	36	0	0	0.83510638	false	0	CREB1	1756	0.34862672
147	1.54255319	0.01635212	0.64827586	0.51884058	46	46	3	false	JUN	30.60869565	46	0	0	0.8643617	false	0	JUN	1764	0.33635929
148	1.46808511	0.03597165	0.68115942	0.44042232	52	52	3	false	CASP3	28.5	52	0	0	0.88297872	false	0	CASP3	2824	0.30978261
149	1.9787234	0.00129949	0.50537634	0.71428571	14	14	3	false	PTGS1	34.78571429	14	0	0	0.75531915	true	0	PTGS1	140	0.42421603
150	2.5212766	1.072E-4	0.39662447	0.0	3	3	4	false	MTR	19.66666667	3	0	0	0.61968085	false	0	MTR	10	0.45528455
151	1.9787234	0.00145312	0.50537634	0.67948718	13	13	3	false	LPL	35.84615385	13	0	0	0.75531915	false	0	LPL	116	0.43188137
152	2.15957447	7.5888E-4	0.46305419	0.53333333	6	6	3	false	F7	26.33333333	6	0	0	0.71010638	false	0	F7	44	0.36342593
153	1.60638298	0.02166279	0.62251656	0.51219512	41	41	3	false	PPARG	30.65853659	41	0	0	0.84840426	false	0	PPARG	1606	0.34065041
154	1.84042553	0.00189126	0.5433526	0.73913043	23	23	3	false	REN	37.17391304	23	0	0	0.78989362	false	0	REN	228	0.4322548
155	1.9787234	0.01093112	0.50537634	0.42424242	12	12	3	false	BCHE	26.41666667	12	0	0	0.75531915	false	0	BCHE	676	0.31726908
156	1.86170213	0.02219822	0.53714286	0.74025974	22	22	3	false	KDR	37.18181818	22	0	0	0.78457447	false	0	KDR	1542	0.44209957
157	1.91489362	0.00392373	0.52222222	0.66315789	20	20	3	false	SELP	32.0	20	0	0	0.7712766	false	0	SELP	236	0.3902439
158	2.0106383	0.00156765	0.4973545	0.54545455	11	11	3	false	SLC6A4	27.72727273	11	0	0	0.74734043	false	0	SLC6A4	154	0.33813747
159	1.45744681	0.05787989	0.68613139	0.39064857	52	52	3	false	CAT	27.48076923	52	0	0	0.8856383	false	0	CAT	4208	0.29549214
160	1.82978723	0.02520141	0.54651163	0.55789474	20	20	3	false	CTSD	32.1	20	0	0	0.79255319	false	0	CTSD	1376	0.36011236
161	1.35106383	0.08580583	0.74015748	0.3579235	61	61	2	false	GAPDH	25.85245902	61	0	0	0.91223404	false	0	GAPDH	5098	0.27502616
162	1.73404255	0.00757311	0.57668712	0.59354839	31	31	3	false	MPO	32.25806452	31	0	0	0.81648936	false	0	MPO	746	0.36656891
163	1.96808511	0.00271089	0.50810811	0.56190476	15	15	3	false	PON1	28.33333333	15	0	0	0.75797872	true	0	PON1	240	0.34552846
164	1.65957447	0.00809043	0.6025641	0.6015873	36	36	3	false	MMP2	32.05555556	36	0	0	0.83510638	false	0	MMP2	902	0.35617284
165	1.63829787	0.02660068	0.61038961	0.52901484	39	39	3	false	HMOX1	31.23076923	39	0	0	0.84042553	false	0	HMOX1	2080	0.35460373
166	1.70212766	0.02405298	0.5875	0.51209677	32	32	3	false	ACE	31.09375	32	0	0	0.82446809	false	0	ACE	1742	0.34901685
